# Supplementary material for: cGAS-STING Pathway-Induced BST2 Enhances HPV-Infected Keratinocyte Proliferation in Condyloma Acuminata
Source: Biomedicines. 2026 Feb 1;14(2):339. doi: 10.3390/biomedicines14020339 (PMC12938457; doi:10.3390/biomedicines14020339)
Supplement: Supplementary file 1 [file biomedicines-14-00339-s001.zip]

Archive with 3 entries (3 files):
- Figure S1.jpg
- Figure S2.jpg
- Table S1+S2.pdf
